# Supplementary material for: Correction: Enantioselective, convergent synthesis of the ineleganolide core by a tandem annulation cascade
Source: Chem Sci. 2019 Jan 14;10(4):1254–5. doi: 10.1039/c8sc90236d (PMC6349058; doi:10.1039/c8sc90236d)
Supplement: Supplementary file 2 [file SC-010-C8SC90236D-s002.cif]

# Electronic Supplementary Material (ESI) for Chemical Science.
# This journal is © The Royal Society of Chemistry 2019

####################################################################### 
# 
# This file contains crystal structure data downloaded from the 
# Cambridge Structural Database (CSD) hosted by the Cambridge 
# Crystallographic Data Centre (CCDC).
# 
# Full information about CCDC data access policies and citation 
# guidelines are available at http://www.ccdc.cam.ac.uk/access/V1 
# 
# Audit and citation data items may have been added by the CCDC. 
# Please retain this information to preserve the provenance of 
# this file and to allow appropriate attribution of the data. 
# 
#######################################################################

data_p17139
_database_code_depnum_ccdc_archive 'CCDC 1885720'
_audit_update_record             
;
2018-12-17 deposited with the CCDC.
2019-01-14 downloaded from the CCDC.
;
_audit_creation_date             2017-07-27
_audit_creation_method           
;
Olex2 1.2
(compiled 2017.07.20 svn.r3457 for OlexSys, GUI svn.r5370),
 SHELXL-2017/1,
 and manual edit
;
_shelx_SHELXL_version_number     2017/1
_chemical_name_common            ?
_chemical_name_systematic        ?
_chemical_formula_moiety         'C19 H22 O5'
_chemical_formula_sum            'C19 H22 O5'
_chemical_formula_weight         330.36
_chemical_absolute_configuration ad
_chemical_melting_point          ?
loop_
_atom_type_symbol
_atom_type_description
_atom_type_scat_dispersion_real
_atom_type_scat_dispersion_imag
_atom_type_scat_source
C C 0.0181 0.0091 'International Tables Vol C Tables 4.2.6.8 and 6.1.1.4'
H H 0.0000 0.0000 'International Tables Vol C Tables 4.2.6.8 and 6.1.1.4'
O O 0.0492 0.0322 'International Tables Vol C Tables 4.2.6.8 and 6.1.1.4'

_shelx_space_group_comment       
;
The symmetry employed for this shelxl refinement is uniquely defined
by the following loop, which should always be used as a source of
symmetry information in preference to the above space-group names.
They are only intended as comments.
;
_space_group_crystal_system      monoclinic
_space_group_IT_number           5
_space_group_name_H-M_alt        'C 1 2 1'
_space_group_name_Hall           'C 2y'
loop_
_space_group_symop_operation_xyz
'x, y, z'
'-x, y, -z'
'x+1/2, y+1/2, z'
'-x+1/2, y+1/2, -z'

_cell_length_a                   22.5468(19)
_cell_length_b                   10.4722(9)
_cell_length_c                   7.3277(5)
_cell_angle_alpha                90
_cell_angle_beta                 107.751(5)
_cell_angle_gamma                90
_cell_volume                     1647.8(2)
_cell_formula_units_Z            4
_cell_measurement_reflns_used    9808
_cell_measurement_temperature    100
_cell_measurement_theta_max      79.06
_cell_measurement_theta_min      4.70
_shelx_estimated_absorpt_T_max   0.954
_shelx_estimated_absorpt_T_min   0.787
_exptl_absorpt_coefficient_mu    0.787
_exptl_absorpt_correction_T_max  1.0000
_exptl_absorpt_correction_T_min  0.8733
_exptl_absorpt_correction_type   multi-scan
_exptl_absorpt_process_details   
;
SADABS-2016/2 (Bruker,2016/2) was used for absorption correction.
wR2(int) was 0.1158 before and 0.0600 after correction. The Ratio
of minimum to maximum transmission is 0.8733. The \l/2 correction
factor is Not present.
;
_exptl_absorpt_special_details   ?
_exptl_crystal_colour            colourless
_exptl_crystal_colour_primary    colourless
_exptl_crystal_density_diffrn    1.332
_exptl_crystal_density_meas      ?
_exptl_crystal_density_method    ?
_exptl_crystal_description       plate
_exptl_crystal_F_000             704
_exptl_crystal_size_max          0.32
_exptl_crystal_size_mid          0.13
_exptl_crystal_size_min          0.06
loop_
_exptl_crystal_face_index_h
_exptl_crystal_face_index_k
_exptl_crystal_face_index_l
_exptl_crystal_face_perp_dist
1.00 0.00 0.00 0.0600
-1.00 0.00 0.00 0.0640
1.00 0.00 -1.00 0.0320
-1.00 0.00 1.00 0.0180
0.00 1.00 0.00 0.1330
0.00 -1.00 0.00 0.1610
8.00 -2.00 -1.00 0.1160
7.00 0.00 -2.00 0.0500
-7.00 -5.00 0.00 0.1560
9.00 4.00 -1.00 0.1090
_exptl_transmission_factor_max   ?
_exptl_transmission_factor_min   ?
_diffrn_reflns_av_R_equivalents  0.0367
_diffrn_reflns_av_unetI/netI     0.0230
_diffrn_reflns_Laue_measured_fraction_full 0.999
_diffrn_reflns_Laue_measured_fraction_max 0.996
_diffrn_reflns_limit_h_max       28
_diffrn_reflns_limit_h_min       -28
_diffrn_reflns_limit_k_max       13
_diffrn_reflns_limit_k_min       -12
_diffrn_reflns_limit_l_max       9
_diffrn_reflns_limit_l_min       -9
_diffrn_reflns_number            19495
_diffrn_reflns_point_group_measured_fraction_full 0.999
_diffrn_reflns_point_group_measured_fraction_max 0.987
_diffrn_reflns_theta_full        67.000
_diffrn_reflns_theta_max         79.209
_diffrn_reflns_theta_min         4.698
_diffrn_ambient_temperature      100
_diffrn_measured_fraction_theta_full 0.999
_diffrn_measured_fraction_theta_max 0.996
_diffrn_source                   'I\mS HB micro-focus sealed tube'
_diffrn_radiation_monochromator  'multilayer mirrors'
_diffrn_measurement_device_type  'Bruker D8 VENTURE Kappa Duo PHOTON 100 CMOS'
_diffrn_detector_area_resol_mean 10.24
_diffrn_detector                 'CMOS Area Detector'
_diffrn_source_type              'Incoatech I\mS HB'
_diffrn_measurement_device       '\k-geometry diffractometer'
_diffrn_detector_type            'Bruker PHOTON 100 CMOS'
_diffrn_radiation_type           CuK\a
_diffrn_radiation_wavelength     1.54178
_diffrn_source_voltage           50
_diffrn_source_current           1
_diffrn_source_power             0.05
_reflns_Friedel_coverage         0.876
_reflns_Friedel_fraction_full    0.999
_reflns_Friedel_fraction_max     0.977
_reflns_number_gt                3498
_reflns_number_total             3531
_reflns_special_details          
;
 Reflections were merged by SHELXL according to the crystal
 class for the calculation of statistics and refinement.
 
 _reflns_Friedel_fraction is defined as the number of unique
 Friedel pairs measured divided by the number that would be
 possible theoretically, ignoring centric projections and
 systematic absences.
;
_reflns_threshold_expression     'I > 2\s(I)'
_computing_data_collection       'BIS V6.2.1/2016-03-01'
_computing_cell_refinement       'SAINT V8.38A (Bruker-AXS, 2016)'
_computing_data_reduction        'SAINT V8.38A (Bruker-AXS, 2016)'
_computing_structure_solution    'SHELXT-2014/5 (Sheldrick, 2013)'
_computing_structure_refinement  'SHELXL-2017/1 (Sheldrick, 2015)'
_computing_molecular_graphics    'DIAMOND 3 (Crystal Impact, 1999)'
_computing_publication_material  'Olex2 (Dolomanov et al., 2009)'
_refine_diff_density_max         0.212
_refine_diff_density_min         -0.159
_refine_diff_density_rms         0.035
_refine_ls_abs_structure_details 
;
 Flack x determined using 1609 quotients [(I+)-(I-)]/[(I+)+(I-)]
 (Parsons, Flack and Wagner, Acta Cryst. B69 (2013) 249-259).
;
_refine_ls_abs_structure_Hooft   0.08(4)
_refine_ls_abs_structure_Flack   0.06(4)
_refine_ls_extinction_coef       .
_refine_ls_extinction_method     none
_refine_ls_goodness_of_fit_ref   1.048
_refine_ls_hydrogen_treatment    constr
_refine_ls_matrix_type           full
_refine_ls_number_parameters     240
_refine_ls_number_reflns         3531
_refine_ls_number_restraints     1
_refine_ls_R_factor_all          0.0277
_refine_ls_R_factor_gt           0.0274
_refine_ls_restrained_S_all      1.048
_refine_ls_shift/su_max          0.000
_refine_ls_shift/su_mean         0.000
_refine_ls_structure_factor_coef Fsqd
_refine_ls_weighting_details     
'w=1/[\s^2^(Fo^2^)+(0.0387P)^2^+0.5302P] where P=(Fo^2^+2Fc^2^)/3'
_refine_ls_weighting_scheme      calc
_refine_ls_wR_factor_gt          0.0697
_refine_ls_wR_factor_ref         0.0699
_refine_special_details          ?
_olex2_refinement_description    
;
1. Fixed Uiso
 At 1.2 times of:
  All C(H) groups, All C(H,H) groups
 At 1.5 times of:
  All C(H,H,H) groups, All O(H) groups
2. Others
 Sof(C17A)=Sof(H17D)=Sof(H17E)=Sof(H17F)=Sof(C18A)=Sof(H18C)=Sof(H18D)=1-FVAR(1)
 Sof(C17)=Sof(H17A)=Sof(H17B)=Sof(H17C)=Sof(C18)=Sof(H18A)=Sof(H18B)=FVAR(1)
3.a Ternary CH refined with riding coordinates:
 C2(H2), C5(H5), C11(H11), C14(H14), C15(H15)
3.b Secondary CH2 refined with riding coordinates:
 C4(H4A,H4B), C6(H6A,H6B), C9(H9A,H9B), C13(H13A,H13B)
3.c X=CH2 refined with riding coordinates:
 C18(H18A,H18B), C18A(H18C,H18D)
3.d Idealised Me refined as rotating group:
 C17(H17A,H17B,H17C), C17A(H17D,H17E,H17F), C19(H19A,H19B,H19C)
3.e Idealised tetrahedral OH refined as rotating group:
 O4(H4)
;
_atom_sites_solution_hydrogens   geom
_atom_sites_solution_primary     dual
_atom_sites_solution_secondary   ?
loop_
_atom_site_label
_atom_site_type_symbol
_atom_site_fract_x
_atom_site_fract_y
_atom_site_fract_z
_atom_site_U_iso_or_equiv
_atom_site_adp_type
_atom_site_occupancy
_atom_site_site_symmetry_order
_atom_site_calc_flag
_atom_site_refinement_flags_posn
_atom_site_refinement_flags_adp
_atom_site_refinement_flags_occupancy
_atom_site_disorder_assembly
_atom_site_disorder_group
O1 O 0.23712(6) 0.35782(12) 1.13320(18) 0.0263(3) Uani 1 1 d . . . . .
O2 O 0.33298(6) 0.33911(13) 1.11652(18) 0.0289(3) Uani 1 1 d . . . . .
O3 O 0.26431(6) 0.67848(12) 0.31508(17) 0.0249(3) Uani 1 1 d . . . . .
O4 O 0.05991(6) 0.32240(13) 0.6574(2) 0.0301(3) Uani 1 1 d . . . . .
H4 H 0.051787 0.345385 0.542586 0.045 Uiso 1 1 calc GR . . . .
O5 O 0.10499(6) 0.49135(14) 0.39801(17) 0.0295(3) Uani 1 1 d . . . . .
C1 C 0.28415(8) 0.39480(16) 1.0668(2) 0.0215(3) Uani 1 1 d . . . . .
C2 C 0.26543(7) 0.51484(15) 0.9421(2) 0.0180(3) Uani 1 1 d . . . . .
H2 H 0.282978 0.588051 1.029519 0.022 Uiso 1 1 calc R . . . .
C3 C 0.29080(7) 0.53076(14) 0.7731(2) 0.0173(3) Uani 1 1 d . . . . .
C4 C 0.35799(8) 0.49235(18) 0.8135(2) 0.0236(3) Uani 1 1 d . . . . .
H4A H 0.364359 0.408732 0.879696 0.028 Uiso 1 1 calc R . . . .
H4B H 0.384466 0.555591 0.902089 0.028 Uiso 1 1 calc R . . . .
C5 C 0.37965(7) 0.48220(16) 0.6361(2) 0.0211(3) Uani 1 1 d . . . . .
H5 H 0.356653 0.409773 0.556502 0.025 Uiso 1 1 calc R . . . .
C6 C 0.36087(8) 0.60431(18) 0.5205(3) 0.0256(4) Uani 1 1 d . . . . .
H6A H 0.382688 0.677755 0.597113 0.031 Uiso 1 1 calc R . . . .
H6B H 0.373731 0.599069 0.403097 0.031 Uiso 1 1 calc R . . . .
C7 C 0.29179(8) 0.62554(15) 0.4660(2) 0.0192(3) Uani 1 1 d . . . . .
C8 C 0.25865(7) 0.58747(15) 0.6060(2) 0.0173(3) Uani 1 1 d . . . . .
C9 C 0.19067(8) 0.62977(16) 0.5454(2) 0.0192(3) Uani 1 1 d . . . . .
H9A H 0.185401 0.696445 0.634942 0.023 Uiso 1 1 calc R . . . .
H9B H 0.180064 0.668235 0.415989 0.023 Uiso 1 1 calc R . . . .
C10 C 0.14604(7) 0.52167(16) 0.5422(2) 0.0197(3) Uani 1 1 d . . . . .
C11 C 0.15547(7) 0.45161(15) 0.7281(2) 0.0184(3) Uani 1 1 d . . . . .
H11 H 0.176945 0.369352 0.719183 0.022 Uiso 1 1 calc R . . . .
C12 C 0.09576(8) 0.41864(16) 0.7791(3) 0.0220(3) Uani 1 1 d . . . . .
C13 C 0.12370(8) 0.36506(18) 0.9824(3) 0.0268(4) Uani 1 1 d . . . . .
H13A H 0.094472 0.376358 1.058193 0.032 Uiso 1 1 calc R . . . .
H13B H 0.133296 0.273058 0.978189 0.032 Uiso 1 1 calc R . . . .
C14 C 0.18327(8) 0.44223(17) 1.0690(2) 0.0223(3) Uani 1 1 d . . . . .
H14 H 0.179599 0.498341 1.175465 0.027 Uiso 1 1 calc R . . . .
C15 C 0.19512(7) 0.52125(15) 0.9064(2) 0.0178(3) Uani 1 1 d . . . . .
H15 H 0.180892 0.611487 0.909004 0.021 Uiso 1 1 calc R . . . .
C16 C 0.44859(8) 0.45242(19) 0.6909(3) 0.0277(4) Uani 1 1 d . . . . .
C17 C 0.4669(2) 0.3216(5) 0.7647(16) 0.044(2) Uani 0.515(17) 1 d . . P A 1
H17A H 0.456738 0.309178 0.884346 0.066 Uiso 0.515(17) 1 calc GR . P A 1
H17B H 0.511805 0.310410 0.788856 0.066 Uiso 0.515(17) 1 calc GR . P A 1
H17C H 0.444286 0.258828 0.669719 0.066 Uiso 0.515(17) 1 calc GR . P A 1
C17A C 0.4928(6) 0.5526(14) 0.7610(14) 0.0327(18) Uani 0.485(17) 1 d . . P A 2
H17D H 0.484110 0.623001 0.668445 0.049 Uiso 0.485(17) 1 calc GR . P A 2
H17E H 0.534896 0.520127 0.778798 0.049 Uiso 0.485(17) 1 calc GR . P A 2
H17F H 0.489511 0.583501 0.883891 0.049 Uiso 0.485(17) 1 calc GR . P A 2
C18 C 0.4926(5) 0.5439(11) 0.7023(14) 0.0278(16) Uani 0.515(17) 1 d . . P A 1
H18A H 0.535462 0.524161 0.757894 0.033 Uiso 0.515(17) 1 calc R . P A 1
H18B H 0.480404 0.627308 0.654650 0.033 Uiso 0.515(17) 1 calc R . P A 1
C18A C 0.4654(2) 0.3316(5) 0.6517(17) 0.043(2) Uani 0.485(17) 1 d . . P A 2
H18C H 0.508011 0.311808 0.671113 0.051 Uiso 0.485(17) 1 calc R . P A 2
H18D H 0.434429 0.268008 0.605319 0.051 Uiso 0.485(17) 1 calc R . P A 2
C19 C 0.05505(8) 0.53574(18) 0.7782(3) 0.0262(4) Uani 1 1 d . . . . .
H19A H 0.043246 0.575507 0.651096 0.039 Uiso 1 1 calc GR . . . .
H19B H 0.078397 0.597243 0.874126 0.039 Uiso 1 1 calc GR . . . .
H19C H 0.017459 0.509454 0.808770 0.039 Uiso 1 1 calc GR . . . .

loop_
_atom_site_aniso_label
_atom_site_aniso_U_11
_atom_site_aniso_U_22
_atom_site_aniso_U_33
_atom_site_aniso_U_23
_atom_site_aniso_U_13
_atom_site_aniso_U_12
O1 0.0255(6) 0.0280(7) 0.0290(6) 0.0121(5) 0.0137(5) 0.0020(5)
O2 0.0255(6) 0.0286(7) 0.0341(7) 0.0137(6) 0.0113(5) 0.0040(5)
O3 0.0293(6) 0.0270(6) 0.0195(5) 0.0043(5) 0.0087(5) -0.0043(5)
O4 0.0262(6) 0.0256(6) 0.0421(7) -0.0099(6) 0.0157(6) -0.0072(5)
O5 0.0239(6) 0.0416(8) 0.0237(6) -0.0053(5) 0.0083(5) -0.0047(5)
C1 0.0231(8) 0.0226(8) 0.0203(7) 0.0041(6) 0.0089(6) -0.0029(6)
C2 0.0209(7) 0.0175(7) 0.0175(7) 0.0014(6) 0.0088(6) 0.0001(6)
C3 0.0209(7) 0.0134(7) 0.0207(7) -0.0003(6) 0.0111(6) -0.0014(6)
C4 0.0223(7) 0.0282(9) 0.0233(8) 0.0059(6) 0.0111(6) 0.0047(6)
C5 0.0219(7) 0.0198(7) 0.0255(8) -0.0001(6) 0.0129(6) -0.0012(6)
C6 0.0239(8) 0.0294(9) 0.0281(8) 0.0067(7) 0.0146(7) -0.0029(7)
C7 0.0236(8) 0.0165(7) 0.0194(7) -0.0001(6) 0.0094(6) -0.0037(6)
C8 0.0201(7) 0.0144(7) 0.0199(7) -0.0015(5) 0.0097(6) -0.0013(6)
C9 0.0228(8) 0.0179(7) 0.0184(7) 0.0018(6) 0.0084(6) 0.0025(6)
C10 0.0188(7) 0.0210(8) 0.0222(7) -0.0033(6) 0.0106(6) 0.0028(6)
C11 0.0190(7) 0.0153(7) 0.0238(8) -0.0022(6) 0.0106(6) 0.0017(6)
C12 0.0210(8) 0.0179(7) 0.0314(8) -0.0038(6) 0.0143(6) -0.0022(6)
C13 0.0257(8) 0.0243(8) 0.0357(9) 0.0044(7) 0.0171(7) -0.0022(7)
C14 0.0241(8) 0.0226(8) 0.0239(8) 0.0035(6) 0.0128(6) 0.0016(6)
C15 0.0210(7) 0.0162(7) 0.0199(7) 0.0008(6) 0.0116(6) 0.0013(6)
C16 0.0241(9) 0.0297(9) 0.0339(9) 0.0039(7) 0.0160(7) 0.0027(7)
C17 0.032(2) 0.034(2) 0.070(5) 0.009(3) 0.021(2) 0.0071(17)
C17A 0.023(2) 0.050(4) 0.027(4) -0.001(4) 0.010(3) -0.003(2)
C18 0.022(2) 0.035(3) 0.032(4) 0.000(4) 0.014(3) -0.0036(17)
C18A 0.032(2) 0.028(2) 0.076(6) 0.004(3) 0.029(3) 0.0091(18)
C19 0.0226(8) 0.0272(9) 0.0326(9) -0.0036(7) 0.0140(7) 0.0031(7)

_geom_special_details            
;
 All esds (except the esd in the dihedral angle between two l.s. planes)
 are estimated using the full covariance matrix.  The cell esds are taken
 into account individually in the estimation of esds in distances, angles
 and torsion angles; correlations between esds in cell parameters are only
 used when they are defined by crystal symmetry.  An approximate (isotropic)
 treatment of cell esds is used for estimating esds involving l.s. planes.
;
loop_
_geom_bond_atom_site_label_1
_geom_bond_atom_site_label_2
_geom_bond_distance
_geom_bond_site_symmetry_2
_geom_bond_publ_flag
O1 C1 1.351(2) . ?
O1 C14 1.459(2) . ?
O2 C1 1.200(2) . ?
O3 C7 1.223(2) . ?
O4 H4 0.8400 . ?
O4 C12 1.423(2) . ?
O5 C10 1.215(2) . ?
C1 C2 1.535(2) . ?
C2 H2 1.0000 . ?
C2 C3 1.5237(19) . ?
C2 C15 1.527(2) . ?
C3 C4 1.507(2) . ?
C3 C8 1.355(2) . ?
C4 H4A 0.9900 . ?
C4 H4B 0.9900 . ?
C4 C5 1.525(2) . ?
C5 H5 1.0000 . ?
C5 C6 1.521(2) . ?
C5 C16 1.515(2) . ?
C6 H6A 0.9900 . ?
C6 H6B 0.9900 . ?
C6 C7 1.502(2) . ?
C7 C8 1.496(2) . ?
C8 C9 1.526(2) . ?
C9 H9A 0.9900 . ?
C9 H9B 0.9900 . ?
C9 C10 1.510(2) . ?
C10 C11 1.504(2) . ?
C11 H11 1.0000 . ?
C11 C12 1.542(2) . ?
C11 C15 1.525(2) . ?
C12 C13 1.536(2) . ?
C12 C19 1.531(2) . ?
C13 H13A 0.9900 . ?
C13 H13B 0.9900 . ?
C13 C14 1.530(2) . ?
C14 H14 1.0000 . ?
C14 C15 1.540(2) . ?
C15 H15 1.0000 . ?
C16 C17 1.485(6) . ?
C16 C17A 1.430(13) . ?
C16 C18 1.363(11) . ?
C16 C18A 1.376(5) . ?
C17 H17A 0.9800 . ?
C17 H17B 0.9800 . ?
C17 H17C 0.9800 . ?
C17A H17D 0.9800 . ?
C17A H17E 0.9800 . ?
C17A H17F 0.9800 . ?
C18 H18A 0.9500 . ?
C18 H18B 0.9500 . ?
C18A H18C 0.9500 . ?
C18A H18D 0.9500 . ?
C19 H19A 0.9800 . ?
C19 H19B 0.9800 . ?
C19 H19C 0.9800 . ?

loop_
_geom_angle_atom_site_label_1
_geom_angle_atom_site_label_2
_geom_angle_atom_site_label_3
_geom_angle
_geom_angle_site_symmetry_1
_geom_angle_site_symmetry_3
_geom_angle_publ_flag
C1 O1 C14 112.18(12) . . ?
C12 O4 H4 109.5 . . ?
O1 C1 C2 110.20(14) . . ?
O2 C1 O1 119.94(15) . . ?
O2 C1 C2 129.72(15) . . ?
C1 C2 H2 105.3 . . ?
C3 C2 C1 118.02(13) . . ?
C3 C2 H2 105.3 . . ?
C3 C2 C15 118.89(12) . . ?
C15 C2 C1 102.75(12) . . ?
C15 C2 H2 105.3 . . ?
C4 C3 C2 114.52(13) . . ?
C8 C3 C2 123.54(13) . . ?
C8 C3 C4 121.56(13) . . ?
C3 C4 H4A 108.6 . . ?
C3 C4 H4B 108.6 . . ?
C3 C4 C5 114.51(13) . . ?
H4A C4 H4B 107.6 . . ?
C5 C4 H4A 108.6 . . ?
C5 C4 H4B 108.6 . . ?
C4 C5 H5 107.8 . . ?
C6 C5 C4 107.99(13) . . ?
C6 C5 H5 107.8 . . ?
C16 C5 C4 110.96(14) . . ?
C16 C5 H5 107.8 . . ?
C16 C5 C6 114.19(14) . . ?
C5 C6 H6A 109.4 . . ?
C5 C6 H6B 109.4 . . ?
H6A C6 H6B 108.0 . . ?
C7 C6 C5 111.28(13) . . ?
C7 C6 H6A 109.4 . . ?
C7 C6 H6B 109.4 . . ?
O3 C7 C6 120.40(14) . . ?
O3 C7 C8 121.31(14) . . ?
C8 C7 C6 118.19(13) . . ?
C3 C8 C7 119.68(14) . . ?
C3 C8 C9 127.11(13) . . ?
C7 C8 C9 112.99(13) . . ?
C8 C9 H9A 109.0 . . ?
C8 C9 H9B 109.0 . . ?
H9A C9 H9B 107.8 . . ?
C10 C9 C8 113.11(13) . . ?
C10 C9 H9A 109.0 . . ?
C10 C9 H9B 109.0 . . ?
O5 C10 C9 122.45(15) . . ?
O5 C10 C11 121.31(15) . . ?
C11 C10 C9 116.24(13) . . ?
C10 C11 H11 107.4 . . ?
C10 C11 C12 115.84(13) . . ?
C10 C11 C15 115.26(13) . . ?
C12 C11 H11 107.4 . . ?
C15 C11 H11 107.4 . . ?
C15 C11 C12 103.09(12) . . ?
O4 C12 C11 112.21(13) . . ?
O4 C12 C13 109.61(14) . . ?
O4 C12 C19 109.84(14) . . ?
C13 C12 C11 100.76(13) . . ?
C19 C12 C11 112.72(14) . . ?
C19 C12 C13 111.40(14) . . ?
C12 C13 H13A 110.8 . . ?
C12 C13 H13B 110.8 . . ?
H13A C13 H13B 108.8 . . ?
C14 C13 C12 104.96(13) . . ?
C14 C13 H13A 110.8 . . ?
C14 C13 H13B 110.8 . . ?
O1 C14 C13 110.66(14) . . ?
O1 C14 H14 111.3 . . ?
O1 C14 C15 104.56(12) . . ?
C13 C14 H14 111.3 . . ?
C13 C14 C15 107.48(14) . . ?
C15 C14 H14 111.3 . . ?
C2 C15 C14 105.05(12) . . ?
C2 C15 H15 111.1 . . ?
C11 C15 C2 115.63(12) . . ?
C11 C15 C14 102.20(13) . . ?
C11 C15 H15 111.1 . . ?
C14 C15 H15 111.1 . . ?
C17 C16 C5 115.8(3) . . ?
C17A C16 C5 119.3(6) . . ?
C18 C16 C5 122.7(5) . . ?
C18 C16 C17 120.6(6) . . ?
C18A C16 C5 117.4(3) . . ?
C18A C16 C17A 122.9(6) . . ?
C16 C17 H17A 109.5 . . ?
C16 C17 H17B 109.5 . . ?
C16 C17 H17C 109.5 . . ?
H17A C17 H17B 109.5 . . ?
H17A C17 H17C 109.5 . . ?
H17B C17 H17C 109.5 . . ?
C16 C17A H17D 109.5 . . ?
C16 C17A H17E 109.5 . . ?
C16 C17A H17F 109.5 . . ?
H17D C17A H17E 109.5 . . ?
H17D C17A H17F 109.5 . . ?
H17E C17A H17F 109.5 . . ?
C16 C18 H18A 120.0 . . ?
C16 C18 H18B 120.0 . . ?
H18A C18 H18B 120.0 . . ?
C16 C18A H18C 120.0 . . ?
C16 C18A H18D 120.0 . . ?
H18C C18A H18D 120.0 . . ?
C12 C19 H19A 109.5 . . ?
C12 C19 H19B 109.5 . . ?
C12 C19 H19C 109.5 . . ?
H19A C19 H19B 109.5 . . ?
H19A C19 H19C 109.5 . . ?
H19B C19 H19C 109.5 . . ?

loop_
_geom_torsion_atom_site_label_1
_geom_torsion_atom_site_label_2
_geom_torsion_atom_site_label_3
_geom_torsion_atom_site_label_4
_geom_torsion
_geom_torsion_site_symmetry_1
_geom_torsion_site_symmetry_2
_geom_torsion_site_symmetry_3
_geom_torsion_site_symmetry_4
_geom_torsion_publ_flag
O1 C1 C2 C3 -146.69(14) . . . . ?
O1 C1 C2 C15 -13.73(17) . . . . ?
O1 C14 C15 C2 -22.20(16) . . . . ?
O1 C14 C15 C11 98.89(14) . . . . ?
O2 C1 C2 C3 37.7(3) . . . . ?
O2 C1 C2 C15 170.70(18) . . . . ?
O3 C7 C8 C3 -178.99(15) . . . . ?
O3 C7 C8 C9 -3.9(2) . . . . ?
O4 C12 C13 C14 152.44(13) . . . . ?
O5 C10 C11 C12 -42.8(2) . . . . ?
O5 C10 C11 C15 -163.26(15) . . . . ?
C1 O1 C14 C13 129.81(15) . . . . ?
C1 O1 C14 C15 14.37(19) . . . . ?
C1 C2 C3 C4 -40.78(19) . . . . ?
C1 C2 C3 C8 146.15(15) . . . . ?
C1 C2 C15 C11 -90.37(15) . . . . ?
C1 C2 C15 C14 21.45(15) . . . . ?
C2 C3 C4 C5 168.14(13) . . . . ?
C2 C3 C8 C7 166.15(14) . . . . ?
C2 C3 C8 C9 -8.1(2) . . . . ?
C3 C2 C15 C11 42.1(2) . . . . ?
C3 C2 C15 C14 153.91(14) . . . . ?
C3 C4 C5 C6 50.14(18) . . . . ?
C3 C4 C5 C16 176.00(15) . . . . ?
C3 C8 C9 C10 -58.7(2) . . . . ?
C4 C3 C8 C7 -6.4(2) . . . . ?
C4 C3 C8 C9 179.26(15) . . . . ?
C4 C5 C6 C7 -57.90(18) . . . . ?
C4 C5 C16 C17 70.8(5) . . . . ?
C4 C5 C16 C17A -78.4(5) . . . . ?
C4 C5 C16 C18 -98.9(5) . . . . ?
C4 C5 C16 C18A 108.1(6) . . . . ?
C5 C6 C7 O3 -147.67(16) . . . . ?
C5 C6 C7 C8 35.9(2) . . . . ?
C6 C5 C16 C17 -166.9(5) . . . . ?
C6 C5 C16 C17A 43.9(5) . . . . ?
C6 C5 C16 C18 23.4(5) . . . . ?
C6 C5 C16 C18A -129.6(6) . . . . ?
C6 C7 C8 C3 -2.6(2) . . . . ?
C6 C7 C8 C9 172.42(15) . . . . ?
C7 C8 C9 C10 126.68(14) . . . . ?
C8 C3 C4 C5 -18.6(2) . . . . ?
C8 C9 C10 O5 -120.83(16) . . . . ?
C8 C9 C10 C11 58.53(17) . . . . ?
C9 C10 C11 C12 137.82(14) . . . . ?
C9 C10 C11 C15 17.37(19) . . . . ?
C10 C11 C12 O4 70.14(18) . . . . ?
C10 C11 C12 C13 -173.34(14) . . . . ?
C10 C11 C12 C19 -54.51(19) . . . . ?
C10 C11 C15 C2 -79.03(17) . . . . ?
C10 C11 C15 C14 167.49(13) . . . . ?
C11 C12 C13 C14 34.01(16) . . . . ?
C12 C11 C15 C2 153.77(13) . . . . ?
C12 C11 C15 C14 40.29(15) . . . . ?
C12 C13 C14 O1 -123.42(14) . . . . ?
C12 C13 C14 C15 -9.82(17) . . . . ?
C13 C14 C15 C2 -139.84(14) . . . . ?
C13 C14 C15 C11 -18.75(16) . . . . ?
C14 O1 C1 O2 175.66(16) . . . . ?
C14 O1 C1 C2 -0.42(19) . . . . ?
C15 C2 C3 C4 -166.18(14) . . . . ?
C15 C2 C3 C8 20.7(2) . . . . ?
C15 C11 C12 O4 -163.04(14) . . . . ?
C15 C11 C12 C13 -46.51(15) . . . . ?
C15 C11 C12 C19 72.32(17) . . . . ?
C16 C5 C6 C7 178.17(15) . . . . ?
C19 C12 C13 C14 -85.78(16) . . . . ?

_shelx_res_file                  
;
TITL P17139 in C2
    p17139.res
    created by SHELXL-2017/1 at 16:50:24 on 27-Jul-2017
CELL 1.54178 22.5468 10.4722 7.3277 90 107.7509 90
ZERR 4 0.00189 0.00088 0.00054 0 0.0045 0
LATT -7
SYMM -X,+Y,-Z
SFAC C H O
UNIT 76 88 20

L.S. 11
PLAN  35
SIZE 0.06 0.13 0.32
TEMP -173.15
CONF
BOND $H
fmap -2
acta 134
REM <olex2.extras>
REM <HklSrc "%.\\P17139.hkl">
REM </olex2.extras>

WGHT    0.038700    0.530200
FVAR       0.24001   0.51529
O1    3    0.237116    0.357821    1.133202    11.00000    0.02547    0.02805 =
         0.02902    0.01209    0.01374    0.00203
O2    3    0.332978    0.339110    1.116521    11.00000    0.02551    0.02860 =
         0.03414    0.01367    0.01131    0.00404
O3    3    0.264314    0.678482    0.315075    11.00000    0.02927    0.02696 =
         0.01946    0.00434    0.00873   -0.00425
O4    3    0.059909    0.322400    0.657422    11.00000    0.02622    0.02563 =
         0.04212   -0.00986    0.01569   -0.00716
AFIX 147
H4    2    0.051787    0.345385    0.542586    11.00000   -1.50000
AFIX   0
O5    3    0.104991    0.491349    0.398005    11.00000    0.02391    0.04162 =
         0.02371   -0.00530    0.00826   -0.00473
C1    1    0.284150    0.394800    1.066750    11.00000    0.02310    0.02262 =
         0.02031    0.00407    0.00888   -0.00288
C2    1    0.265428    0.514839    0.942121    11.00000    0.02085    0.01749 =
         0.01750    0.00139    0.00880    0.00005
AFIX  13
H2    2    0.282978    0.588051    1.029519    11.00000   -1.20000
AFIX   0
C3    1    0.290802    0.530756    0.773073    11.00000    0.02094    0.01336 =
         0.02072   -0.00031    0.01109   -0.00140
C4    1    0.357986    0.492347    0.813512    11.00000    0.02229    0.02816 =
         0.02330    0.00593    0.01112    0.00473
AFIX  23
H4A   2    0.364359    0.408732    0.879696    11.00000   -1.20000
H4B   2    0.384466    0.555591    0.902089    11.00000   -1.20000
AFIX   0
C5    1    0.379649    0.482203    0.636106    11.00000    0.02194    0.01976 =
         0.02551   -0.00012    0.01288   -0.00116
AFIX  13
H5    2    0.356653    0.409773    0.556502    11.00000   -1.20000
AFIX   0
C6    1    0.360865    0.604310    0.520548    11.00000    0.02386    0.02942 =
         0.02810    0.00675    0.01455   -0.00288
AFIX  23
H6A   2    0.382688    0.677755    0.597113    11.00000   -1.20000
H6B   2    0.373731    0.599069    0.403097    11.00000   -1.20000
AFIX   0
C7    1    0.291791    0.625540    0.465994    11.00000    0.02363    0.01650 =
         0.01943   -0.00008    0.00941   -0.00368
C8    1    0.258653    0.587469    0.605973    11.00000    0.02014    0.01440 =
         0.01986   -0.00146    0.00975   -0.00134
C9    1    0.190674    0.629765    0.545373    11.00000    0.02280    0.01791 =
         0.01845    0.00180    0.00839    0.00247
AFIX  23
H9A   2    0.185401    0.696445    0.634942    11.00000   -1.20000
H9B   2    0.180064    0.668235    0.415989    11.00000   -1.20000
AFIX   0
C10   1    0.146043    0.521667    0.542176    11.00000    0.01875    0.02104 =
         0.02224   -0.00326    0.01057    0.00276
C11   1    0.155470    0.451612    0.728072    11.00000    0.01899    0.01526 =
         0.02382   -0.00219    0.01061    0.00166
AFIX  13
H11   2    0.176945    0.369352    0.719183    11.00000   -1.20000
AFIX   0
C12   1    0.095761    0.418640    0.779074    11.00000    0.02096    0.01794 =
         0.03144   -0.00381    0.01429   -0.00221
C13   1    0.123697    0.365060    0.982373    11.00000    0.02567    0.02434 =
         0.03570    0.00442    0.01708   -0.00219
AFIX  23
H13A  2    0.094472    0.376358    1.058193    11.00000   -1.20000
H13B  2    0.133296    0.273058    0.978189    11.00000   -1.20000
AFIX   0
C14   1    0.183269    0.442231    1.069007    11.00000    0.02409    0.02259 =
         0.02387    0.00347    0.01281    0.00164
AFIX  13
H14   2    0.179599    0.498341    1.175465    11.00000   -1.20000
AFIX   0
C15   1    0.195123    0.521253    0.906383    11.00000    0.02103    0.01617 =
         0.01988    0.00085    0.01164    0.00128
AFIX  13
H15   2    0.180892    0.611487    0.909004    11.00000   -1.20000
AFIX   0
C16   1    0.448592    0.452422    0.690902    11.00000    0.02415    0.02972 =
         0.03392    0.00393    0.01599    0.00268
PART 1
C17   1    0.466912    0.321592    0.764729    21.00000    0.03174    0.03355 =
         0.06974    0.00891    0.02113    0.00713
AFIX 137
H17A  2    0.456738    0.309178    0.884346    21.00000   -1.50000
H17B  2    0.511805    0.310410    0.788856    21.00000   -1.50000
H17C  2    0.444286    0.258828    0.669719    21.00000   -1.50000
AFIX   0
PART 0
PART 2
C17A  1    0.492752    0.552649    0.761027   -21.00000    0.02260    0.04994 =
         0.02689   -0.00117    0.00969   -0.00292
AFIX 137
H17D  2    0.484110    0.623001    0.668445   -21.00000   -1.50000
H17E  2    0.534896    0.520127    0.778798   -21.00000   -1.50000
H17F  2    0.489511    0.583501    0.883891   -21.00000   -1.50000
AFIX   0
PART 0
PART 1
C18   1    0.492598    0.543867    0.702300    21.00000    0.02164    0.03450 =
         0.03152    0.00044    0.01448   -0.00362
AFIX  93
H18A  2    0.535462    0.524161    0.757894    21.00000   -1.20000
H18B  2    0.480404    0.627308    0.654650    21.00000   -1.20000
AFIX   0
PART 0
PART 2
C18A  1    0.465413    0.331614    0.651737   -21.00000    0.03219    0.02772 =
         0.07635    0.00411    0.02899    0.00908
AFIX  93
H18C  2    0.508011    0.311808    0.671113   -21.00000   -1.20000
H18D  2    0.434429    0.268008    0.605319   -21.00000   -1.20000
AFIX   0
PART 0
C19   1    0.055055    0.535742    0.778187    11.00000    0.02259    0.02722 =
         0.03256   -0.00356    0.01402    0.00309
AFIX 137
H19A  2    0.043246    0.575507    0.651096    11.00000   -1.50000
H19B  2    0.078397    0.597243    0.874126    11.00000   -1.50000
H19C  2    0.017459    0.509454    0.808770    11.00000   -1.50000
AFIX   0
HKLF 4


REM  P17139 in C2
REM R1 =  0.0274 for    3498 Fo > 4sig(Fo)  and  0.0277 for all    3531 data
REM    240 parameters refined using      1 restraints

END

WGHT      0.0387      0.5302

REM Highest difference peak  0.212,  deepest hole -0.159,  1-sigma level  0.035
Q1    1   0.3245  0.5137  0.7850  11.00000  0.05    0.21
Q2    1   0.2771  0.5231  0.8540  11.00000  0.05    0.20
Q3    1   0.2281  0.5229  0.9228  11.00000  0.05    0.19
Q4    1   0.1238  0.4381  0.7299  11.00000  0.05    0.17
Q5    1   0.2689  0.5261  0.6642  11.00000  0.05    0.16
Q6    1   0.1171  0.3577  0.7901  11.00000  0.05   -0.16
Q7    1   0.2687  0.3432  0.9957  11.00000  0.05   -0.16
Q8    1   0.3423  0.4964  0.5889  11.00000  0.05   -0.14
Q9    1   0.3100  0.5938  1.0762  11.00000  0.05    0.14
Q10   1   0.2218  0.3859  0.9071  11.00000  0.05   -0.14
Q11   1   0.1358  0.5213  0.9477  11.00000  0.05   -0.14
Q12   1   0.3259  0.5873  0.6214  11.00000  0.05   -0.14
Q13   1   0.2734  0.5999  0.5328  11.00000  0.05    0.14
Q14   1   0.1839  0.3478  0.9076  11.00000  0.05   -0.13
Q15   1   0.2810  0.5958  0.7088  11.00000  0.05    0.13
Q16   1   0.1113  0.4639  0.8358  11.00000  0.05   -0.13
Q17   1   0.1628  0.4097  0.8495  11.00000  0.05   -0.13
Q18   1   0.1481  0.4911  0.6475  11.00000  0.05    0.13
Q19   1   0.0872  0.4502  0.6980  11.00000  0.05   -0.13
Q20   1   0.1740  0.5012  0.7905  11.00000  0.05    0.13
Q21   1   0.4134  0.4756  0.6544  11.00000  0.05    0.13
Q22   1   0.2278  0.6038  0.5795  11.00000  0.05    0.13
Q23   1   0.3689  0.5376  0.5568  11.00000  0.05    0.13
Q24   1   0.2907  0.4518  1.1396  11.00000  0.05   -0.12
Q25   1   0.2612  0.6709  0.4514  11.00000  0.05   -0.12
Q26   1   0.1893  0.4897  0.9925  11.00000  0.05    0.12
Q27   1   0.3263  0.6067  0.5017  11.00000  0.05    0.12
Q28   1   0.2515  0.5044  1.0275  11.00000  0.05   -0.12
Q29   1   0.2197  0.4733  1.0959  11.00000  0.05   -0.12
Q30   1   0.3158  0.2962  0.7995  11.00000  0.05    0.12
Q31   1   0.2916  0.6981  0.2343  11.00000  0.05    0.12
Q32   1   0.4689  0.6028  0.6794  11.00000  0.05   -0.12
Q33   1   0.4295  0.2697  0.5244  11.00000  0.05    0.11
Q34   1   0.4194  0.3985  0.6602  11.00000  0.05   -0.11
Q35   1   0.3027  0.5073  0.9756  11.00000  0.05   -0.11
;
_shelx_res_checksum              77479
_olex2_submission_special_instructions 'No special instructions were received'
